# Supplementary material for: Co-regulated Transcripts Associated to Cooperating eSNPs Define Bi-fan Motifs in Human Gene Networks
Source: PLoS Genet. 2014 Sep 11;10(9):e1004587. doi: 10.1371/journal.pgen.1004587 (PMC4161301; doi:10.1371/journal.pgen.1004587)
Supplement: Table S1 — A comprehensive description of 82 cooperating quartets. 3000000000 corresponds to different chromosomes. (XLSX) [file pgen.1004587.s001.xlsx]

## Sheet: Sheet1
SNP1						SNP2						Transcript1		from to		Transcript2		from to		distances
	coordinate		gene locus				coordinate		gene locus				coordinate				coordinate			3000000000								directions
rs#	chr	bp position	geneID	where w.r.t gene	TF/exon	rs#	chr	bp position	geneID	where w.r.t gene	TF/exon	Gene ID	chr	bp start	bp end	Gene ID	chr	bp start	bp end	source-source	target target	s1 t1	s1 t2	s2 t1	s2 t2	closest distance	largest distance	same/opposite	correlated/anti	mutual/direcitonal	same chr ss	same chr tt	same closest	same fartherst	concatenation first 3	concatenation last 4
6918	9	130239397	9869	0.981584	1	9159182	19	9159182	13173	0.592224	1	5722	1	117345904	117380690	7747	4	139304697	139382953	3000000000	3000000000	3000000000	3000000000	3000000000	3000000000	3000000000	3000000000	0	0	0	0	0	0	0	000	0000
26317	5	16719180	7302	0.379675	1	12673999	7	115433470	19	NaN	4	7579	10	105026909	105040091	15874	3	31198249	31199145	3000000000	3000000000	3000000000	3000000000	3000000000	3000000000	3000000000	3000000000	0	0	0	0	0	0	0	000	0000
224449503	2	224449503	1393	0.263161	1	78252857	4	78252857	16288	0.0906863	1	1133	12	108019797	108033181	13886	8	145209511	145213106	3000000000	3000000000	3000000000	3000000000	3000000000	3000000000	3000000000	3000000000	0	0	2	0	0	0	0	002	0000
3747745	6	41676042	6192	0.719942	1	16957839	16	10963879	466	0.0917162	1	1315	2	135392862	135431056	18107	17	72660237	72660351	3000000000	3000000000	3000000000	3000000000	3000000000	3000000000	3000000000	3000000000	0	0	2	0	0	0	0	002	0000
10274344	7	90676042	656	0.639928	1	62048787	16	82959776	740	0.0422577	1	1779	19	14501381	14537791	6062	15	76517572	76580853	3000000000	3000000000	3000000000	3000000000	3000000000	3000000000	3000000000	3000000000	0	1	2	0	0	0	0	012	0000
156169442	7	156169442	2699	0.467273	1	5746832	22	18151190	12847	0.0667971	1	2270	16	66819950	66827637	4529	12	56152304	56168864	3000000000	3000000000	3000000000	3000000000	3000000000	3000000000	3000000000	3000000000	0	1	2	0	0	0	0	012	0000
2070624	12	123965492	7744	0.985226	1	17912413	17	17912413	6743	0.992911	1	3423	6	33492296	33494043	14166	19	847502	864200	3000000000	3000000000	3000000000	3000000000	3000000000	3000000000	3000000000	3000000000	0	1	2	0	0	0	0	012	0000
2280634	7	12693684	4468	0.0629349	1	1937806	10	28380390	7697	0.0944949	1	3763	2	219818420	219823303	5260	11	1897444	1916514	3000000000	3000000000	3000000000	3000000000	3000000000	3000000000	3000000000	3000000000	0	1	2	0	0	0	0	012	0000
11120892	1	7249262	148	NaN	4	6431837	2	6954262	5736	0.558087	1	7568	10	75242264	75304349	9278	3	51680318	51713377	3000000000	3000000000	3000000000	3000000000	3000000000	3000000000	3000000000	3000000000	0	1	2	0	0	0	0	012	0000
726379	2	231393442	5982	0.843169	1	132788031	10	132788031	43	NaN	4	9763	16	65513091	65516931	17003	6	154579756	154580315	3000000000	3000000000	3000000000	3000000000	3000000000	3000000000	3000000000	3000000000	0	1	2	0	0	0	0	012	0000
6775029	3	40553819	10889	0.725422	1	9296352	6	41160852	44	NaN	4	9910	16	70039000	70053651	17512	7	100648181	100654189	3000000000	3000000000	3000000000	3000000000	3000000000	3000000000	3000000000	3000000000	0	1	2	0	0	0	0	012	0000
326217	11	47259851	3175	0.286443	1	2070624	12	123965492	7744	0.985226	1	13099	2	74083347	74188811	17823	6	145070955	145071333	3000000000	3000000000	3000000000	3000000000	3000000000	3000000000	3000000000	3000000000	0	1	2	0	0	0	0	012	0000
11562691	8	119278368	11591	0.851894	1	25124399	20	25124399	13818	0.0149055	1	15123	22	38039769	38039862	16222	12	9461575	9492091	3000000000	3000000000	3000000000	3000000000	3000000000	3000000000	3000000000	3000000000	0	1	2	0	0	0	0	012	0000	opposite correlated
6691569	1	155914722	8713	0.0400795	1	60970073	11	28091550	10327	0.242301	1	217	9	33740514	33789228	2231	16	65790514	65795433	3000000000	3000000000	3000000000	3000000000	3000000000	3000000000	3000000000	3000000000	1	0	2	0	0	0	0	102	0000
2303536	2	179066911	3818	0.323064	1	9960464	18	41500154	5571	0.56107	1	883	13	112392643	112589483	17732	19	59874493	59875854	3000000000	3000000000	3000000000	3000000000	3000000000	3000000000	3000000000	3000000000	1	0	2	0	0	0	0	102	0000
295051	6	11687715	14757	0.518297	1	10248592	7	26674622	60	0.354839	1	884	2	86106961	86186789	6799	17	6856651	6858479	3000000000	3000000000	3000000000	3000000000	3000000000	3000000000	3000000000	3000000000	1	0	2	0	0	0	0	102	0000
29680	5	241896	7993	0.89657	1	56287139	22	34227976	16586	0.091997	1	986	2	172087002	172122883	17027	13	67304008	67304960	3000000000	3000000000	3000000000	3000000000	3000000000	3000000000	3000000000	3000000000	1	0	2	0	0	0	0	102	0000
6669556	1	24101205	17239	0.519337	1	10048037	15	88967840	136	NaN	4	1688	3	37069502	37191086	11364	14	72466072	72466391	3000000000	3000000000	3000000000	3000000000	3000000000	3000000000	3000000000	3000000000	1	0	2	0	0	0	0	102	0000
10120982	9	112305269	9496	0.788981	1	9952181	18	75895398	2174	0.0378571	1	3528	5	64894872	64919124	12945	3	161700657	161766070	3000000000	3000000000	3000000000	3000000000	3000000000	3000000000	3000000000	3000000000	1	0	2	0	0	0	0	102	0000
746924	2	100990903	14643	0.145857	1	54563621	14	54563621	11947	0.00403173	1	4363	19	62730504	62743936	11452	17	27843740	28228015	3000000000	3000000000	3000000000	3000000000	3000000000	3000000000	3000000000	3000000000	1	0	2	0	0	0	0	102	0000
9492017	6	128943502	15546	0.716146	1	12184389	10	114829760	160	NaN	4	5192	19	11407268	11422783	5798	4	55993416	56107754	3000000000	3000000000	3000000000	3000000000	3000000000	3000000000	3000000000	3000000000	1	0	2	0	0	0	0	102	0000
7323482	1	7323482	148	NaN	4	1558579	7	30164784	11987	0.291022	1	5224	6	158653679	158852842	17877	4	113825644	113826108	3000000000	3000000000	3000000000	3000000000	3000000000	3000000000	3000000000	3000000000	1	0	2	0	0	0	0	102	0000
484555	9	14075583	7495	0.457878	1	2165538	19	49866971	12968	0.238455	1	6026	13	47705308	47734226	17853	17	20408440	20408779	3000000000	3000000000	3000000000	3000000000	3000000000	3000000000	3000000000	3000000000	1	0	2	0	0	0	0	102	0000
34771199	16	20873792	8434	0.119413	1	35312774	21	35312774	78	NaN	4	6268	11	101952775	102001273	16929	1	141745054	141768758	3000000000	3000000000	3000000000	3000000000	3000000000	3000000000	3000000000	3000000000	1	0	2	0	0	0	0	102	0000
10903009	16	1436006	2295	0.176151	1	2284619	21	35167962	78	NaN	4	10494	12	54784669	54793199	13286	10	120779261	120780977	3000000000	3000000000	3000000000	3000000000	3000000000	3000000000	3000000000	3000000000	1	0	2	0	0	0	0	102	0000
2276074	11	122437986	3125	0.963189	1	2482087	13	28982173	6547	0.0859353	1	11583	2	238372126	238408253	12523	1	246822753	246823692	3000000000	3000000000	3000000000	3000000000	3000000000	3000000000	3000000000	3000000000	1	0	2	0	0	0	0	102	0000	same, anti
45490293	2	113676676	4767	0.906331	1	650724	13	109602810	13082	0.258279	1	96	17	43239731	43254146	4491	10	74564288	74597823	3000000000	3000000000	3000000000	3000000000	3000000000	3000000000	3000000000	3000000000	1	1	2	0	0	0	0	112	0000	same, correlated
41273844	6	52475636	780	0.776124	1	3810908	9	114968096	4135	0.110878	1	120	19	3545503	3557658	3771	2	9890886	9991994	3000000000	3000000000	3000000000	3000000000	3000000000	3000000000	3000000000	3000000000	1	1	2	0	0	0	0	112	0000
44701488	13	44701488	112	NaN	4	49334856	22	49334856	5242	0.734743	1	974	14	76298284	76319107	17616	10	122882519	122883255	3000000000	3000000000	3000000000	3000000000	3000000000	3000000000	3000000000	3000000000	1	1	2	0	0	0	0	112	0000
82965534	15	82965534	11415	0.303046	1	1510395	18	46659479	1313	0.0178894	1	1123	3	44992767	45027966	4231	10	111957352	112037113	3000000000	3000000000	3000000000	3000000000	3000000000	3000000000	3000000000	3000000000	1	1	2	0	0	0	0	112	0000
7497350	15	47938195	2369	0.0823957	1	2413717	22	41502433	14187	0.272727	1	1997	14	57944966	57963985	7244	3	151747208	151786492	3000000000	3000000000	3000000000	3000000000	3000000000	3000000000	3000000000	3000000000	1	1	2	0	0	0	0	112	0000
35719413	5	180592402	7363	0.565283	1	42499382	6	42499382	237	NaN	4	3567	3	101536252	101556881	8666	19	45664965	45774204	3000000000	3000000000	3000000000	3000000000	3000000000	3000000000	3000000000	3000000000	1	1	2	0	0	0	0	112	0000
734028	14	67123555	613	0.624924	1	1941084	18	18034856	6791	0.608185	1	5199	19	50086333	50098775	13397	10	38339577	38393051	3000000000	3000000000	3000000000	3000000000	3000000000	3000000000	3000000000	3000000000	1	1	2	0	0	0	0	112	0000
7923369	10	85889231	9577	0.0273581	1	8067280	17	17668915	113	NaN	4	7104	1	222870617	222994889	7309	5	80751427	81082828	3000000000	3000000000	3000000000	3000000000	3000000000	3000000000	3000000000	3000000000	1	1	2	0	0	0	0	112	0000
12249185	10	132937684	43	NaN	4	18737770	19	18737770	197	NaN	4	8917	1	191414824	191422365	11449	18	46954917	46977688	3000000000	3000000000	3000000000	3000000000	3000000000	3000000000	3000000000	3000000000	1	1	2	0	0	0	0	112	0000
62162854	2	85241004	159	NaN	4	35983251	11	64641175	11107	0.566007	1	9955	12	48784067	48791358	12529	22	28493357	28496402	3000000000	3000000000	3000000000	3000000000	3000000000	3000000000	3000000000	3000000000	1	1	2	0	0	0	0	112	0000
132788031	10	132788031	43	NaN	4	28595701	19	8945197	12092	0.717826	1	10316	14	20319049	20320464	15819	7	39839337	39841069	3000000000	3000000000	3000000000	3000000000	3000000000	3000000000	3000000000	3000000000	1	1	2	0	0	0	0	112	0000
2306989	4	187755865	1357	0.151841	1	931055	5	150010789	10742	0.637938	1	11475	8	124850062	124896869	15637	16	74826480	74827022	3000000000	3000000000	3000000000	3000000000	3000000000	3000000000	3000000000	3000000000	1	1	2	0	0	0	0	112	0000
1128827	6	25205277	10148	0.386247	1	2223206	17	2223206	6761	0.635006	1	12655	3	130516793	130517435	17376	10	43297229	43298463	3000000000	3000000000	3000000000	3000000000	3000000000	3000000000	3000000000	3000000000	1	1	2	0	0	0	0	112	0000
767007	5	156629073	623	0.020257	1	34582236	8	144428274	17963	0.175242	1	16803	9	74080188	74080709	17775	22	19167101	19168392	3000000000	3000000000	3000000000	3000000000	3000000000	3000000000	3000000000	3000000000	1	1	2	0	0	0	0	112	0000
10798599	1	169938086	3996	0.440643	1	10154786	22	30409937	12438	0.240624	1	4672	6	34493208	34501814	17437	1	238866521	238866975	3000000000	3000000000	3000000000	68928435	3000000000	3000000000	68928435	3000000000	0	0	0	0	0	1	0	000	0010
12640056	4	103214262	7961	0.788556	1	2072490	19	18118750	1760	0.531987	1	5178	19	1827975	1836494	10863	13	40783415	40849162	3000000000	3000000000	3000000000	3000000000	16290775	3000000000	16290775	3000000000	0	0	1	0	0	1	0	001	0010
1127906	2	37180748	626	0.0888269	1	9657518	8	10504999	12458	0.467661	1	9436	8	8123536	8132176	10743	2	95055155	95083462	3000000000	3000000000	3000000000	57874407	2381463	3000000000	2381463	3000000000	0	0	2	0	0	1	0	002	0010
1849718	2	1849718	17	NaN	4	936121	9	936121	32	NaN	4	10433	6	117693413	117701421	17201	9	83890889	83893503	3000000000	3000000000	3000000000	3000000000	3000000000	82954768	82954768	3000000000	0	0	2	0	0	1	0	002	0010
3748664	1	220780126	7059	0.473193	1	6589717	11	118484236	10781	0.995413	1	1196	12	4300619	4339449	7645	11	62117250	62125879	3000000000	3000000000	3000000000	3000000000	3000000000	56366986	56366986	3000000000	0	1	2	0	0	1	0	012	0010
42377	7	92081608	2668	0.814048	1	1466220	11	68596988	8860	0.256466	1	14767	11	9362779	9423651	16818	1	209099141	209102250	3000000000	3000000000	3000000000	3000000000	59234209	3000000000	59234209	3000000000	0	1	2	0	0	1	0	012	0010
11543255	1	36631897	12164	0.329412	1	42932	22	29291048	5016	0.962264	1	902	1	227643666	227710711	1816	22	28988820	28992840	3000000000	3000000000	191011769	3000000000	3000000000	302228	302228	3000000000	1	0	2	0	0	1	0	102	0010
8164	11	6372458	9697	0.854404	1	2070624	12	123965492	7744	0.985226	1	5478	12	129922520	129927316	17823	6	145070955	145071333	3000000000	3000000000	3000000000	3000000000	5957028	3000000000	5957028	3000000000	1	0	2	0	0	1	0	102	0010
35826838	1	35826838	80	NaN	4	2571028	18	42815098	213	NaN	4	10629	1	46441592	46537834	15608	14	92759696	92760214	3000000000	3000000000	10614754	3000000000	3000000000	3000000000	10614754	3000000000	1	0	2	0	0	1	0	102	0010
608881	1	111532424	8954	0.331545	1	1130684	10	16899341	7560	0.949332	1	11333	17	7087654	7095983	17193	10	28765135	28766013	3000000000	3000000000	3000000000	3000000000	3000000000	11865794	11865794	3000000000	1	0	2	0	0	1	0	102	0010
52295801	1	52295801	83	NaN	4	6547611	2	85402150	7884	0.584224	1	12716	5	139473891	139476505	15845	2	7382329	7382673	3000000000	3000000000	3000000000	3000000000	3000000000	78019821	78019821	3000000000	1	0	2	0	0	1	0	102	0010
12471	19	1037352	11997	0.935507	1	6008598	22	45082907	1091	0.0621798	1	1092	22	45042524	45068567	12336	17	40231341	40263133	3000000000	3000000000	3000000000	3000000000	40383	3000000000	40383	3000000000	1	1	2	0	0	1	0	112	0010
171335465	2	171335465	14552	0.0202752	1	42032	7	92075362	2668	0.275088	1	2994	17	73676265	73680604	3691	2	27446892	27453498	3000000000	3000000000	3000000000	143888573	3000000000	3000000000	143888573	3000000000	1	1	2	0	0	1	0	112	0010
9610	11	117377296	3157	0.970403	1	1047065	19	61826400	13917	0.692407	1	4354	16	48745279	48826722	18004	11	46363223	46364734	3000000000	3000000000	3000000000	71014073	3000000000	3000000000	71014073	3000000000	1	1	2	0	0	1	0	112	0010
11264221	1	152818341	8694	0.889083	1	7218767	17	71526229	10031	0.763322	1	13052	17	67128716	67129172	16753	10	51694743	51696581	3000000000	3000000000	3000000000	3000000000	4397513	3000000000	4397513	3000000000	1	1	2	0	0	1	0	112	0010
16877111	5	79060671	9342	0.0309518	1	7925000	11	8665565	9728	0.503702	1	4664	6	26342474	26343140	12646	6	27222839	27223296	3000000000	880365	3000000000	3000000000	3000000000	3000000000	3000000000	3000000000	0	1	0	0	1	0	0	010	0100
2729762	11	76711347	7627	0.194917	1	6114758	20	2453124	1510	0.946615	1	9250	1	43410612	43449136	14476	1	43472580	43492613	3000000000	61968	3000000000	3000000000	3000000000	3000000000	3000000000	3000000000	0	1	0	0	1	0	0	010	0100
1193244	1	7437260	148	NaN	4	1043432	20	35378757	2145	0.781687	1	9401	7	86347173	86409332	16089	7	86412132	86526765	3000000000	64959	3000000000	3000000000	3000000000	3000000000	3000000000	3000000000	0	1	0	0	1	0	0	010	0100
3120702	1	244776042	5	NaN	4	6775029	3	40553819	10889	0.725422	1	2756	7	100647704	100654189	17512	7	100648181	100654189	3000000000	477	3000000000	3000000000	3000000000	3000000000	3000000000	3000000000	1	1	0	0	1	0	0	110	0100
2961683	5	177584586	11262	0.986228	1	59369874	17	59369874	144	0.0293402	1	15100	17	2530999	2531280	18105	17	2530991	2531278	3000000000	8	3000000000	3000000000	56838875	56838883	56838875	3000000000	1	1	0	0	1	1	0	110	0110
1891592	1	149821127	7022	0.482324	1	2159234	7	149651355	4945	0.00547345	1	15190	1	63894013	63894306	18138	1	63894001	63894304	3000000000	12	85927114	85927126	3000000000	3000000000	85927114	3000000000	1	1	0	0	1	1	0	110	0110
4761	14	23711366	2061	0.180237	1	2025258	14	23724329	13550	0.61348	1	2311	16	11874039	11917313	5135	19	10625987	10664095	12963	3000000000	3000000000	3000000000	3000000000	3000000000	3000000000	3000000000	0	1	2	1	0	0	0	012	1000
4347037	9	855658	32	NaN	4	875292	9	875292	32	NaN	4	4961	19	1548179	1556431	7484	8	117726236	117837243	19634	3000000000	3000000000	3000000000	3000000000	3000000000	3000000000	3000000000	0	1	2	1	0	0	0	012	1000
6712821	2	191703606	105	NaN	4	6434444	2	191710297	105	NaN	4	11641	10	97879645	97913507	15029	1	9134313	9134423	6691	3000000000	3000000000	3000000000	3000000000	3000000000	3000000000	3000000000	0	1	2	1	0	0	0	012	1000
1990222	16	1990222	10043	0.583491	1	8048459	16	22341061	244	NaN	4	626	2	37179856	37405184	1341	13	72227542	72254007	20350839	3000000000	3000000000	3000000000	3000000000	3000000000	3000000000	3000000000	1	0	2	1	0	0	0	102	1000
9273528	6	32736611	11855	0.0101237	1	42372606	6	42372606	237	NaN	4	1659	14	23778692	23781664	11890	1	16762998	16812569	9635995	3000000000	3000000000	3000000000	3000000000	3000000000	3000000000	3000000000	1	0	2	1	0	0	0	102	1000
11574138	12	46521969	3269	0.0808709	1	46523293	12	46523293	3269	0.361903	1	2518	19	9825437	9908228	10093	16	4361849	4373530	1324	3000000000	3000000000	3000000000	3000000000	3000000000	3000000000	3000000000	1	0	2	1	0	0	0	102	1000
9869047	3	69874428	53	NaN	4	9841604	3	69879597	53	NaN	4	3336	6	11291519	11341677	15036	7	5501975	5502074	5169	3000000000	3000000000	3000000000	3000000000	3000000000	3000000000	3000000000	1	0	2	1	0	0	0	102	1000
326217	11	47259851	3175	0.286443	1	2293577	11	47393778	9621	0.629139	1	342	12	119456514	119499779	17823	6	145070955	145071333	133927	3000000000	3000000000	3000000000	3000000000	3000000000	3000000000	3000000000	1	1	2	1	0	0	0	112	1000
34358073	16	1970030	13528	0.428581	1	69280489	16	69280489	11541	0.149621	1	2037	14	90993707	91046397	5705	15	32163519	32181345	67310459	3000000000	3000000000	3000000000	3000000000	3000000000	3000000000	3000000000	1	1	2	1	0	0	0	112	1000
9273376	6	32734779	14072	0.467181	1	9273423	6	32735368	11855	0.0980171	1	4359	12	11351283	11439768	14072	6	32734411	32735194	589	3000000000	3000000000	368	3000000000	957	368	3000000000	0	0	0	1	0	1	0	000	1010
7845196	8	145969884	13519	0.299017	1	1209881	8	146046636	10510	0.19273	1	13519	8	145969306	145983529	15562	3	175577727	175578489	76752	3000000000	578	3000000000	77330	3000000000	578	3000000000	0	1	2	1	0	1	0	012	1010
7188200	16	87694595	11460	0.0737084	1	87786248	16	87786248	5172	0.639258	1	11460	16	87687791	87749670	15151	4	7635086	7635264	91653	3000000000	6804	3000000000	98457	3000000000	6804	3000000000	1	0	2	1	0	1	0	102	1010
9272807	6	32718579	13613	0.817925	1	1768	6	32735796	11855	0.303219	1	6889	14	104306733	104333125	17521	6	151462357	151462762	17217	3000000000	3000000000	118743778	3000000000	118726561	118726561	3000000000	1	1	2	1	0	1	0	112	1010
4677	14	104788324	12654	0.919864	5	28625632	14	104819894	162	NaN	4	4502	12	112079368	112107667	12723	12	131187094	131194833	31570	19107726	3000000000	3000000000	3000000000	3000000000	3000000000	3000000000	1	1	0	1	1	0	0	110	1100
1129740	6	32717083	13613	0.127589	1	9272851	6	32718682	13613	0.915094	1	11855	6	32735221	32754296	14530	6	32831852	32839308	1599	96631	18138	114769	16539	113170	16539	114769	0	0	2	1	1	1	1	002	1111	hla
1142334	6	32717249	13613	0.258028	1	1130116	6	32718513	13613	0.646989	1	14072	6	32734411	32735194	14530	6	32831852	32839308	1264	97441	17162	114603	15898	113339	15898	114603	0	0	2	1	1	1	1	002	1111
3187964	6	32713185	13613	0.0262238	1	9274389	6	32740637	11855	0.725031	1	11855	6	32735221	32754296	14531	6	32817140	32823199	27452	81919	22036	103955	5416	76503	5416	103955	1	0	1	1	1	1	1	101	1111
1129740	6	32717083	13613	0.127589	1	9274634	6	32744101	11855	0.978662	1	13613	6	32713111	32719407	14530	6	32831852	32839308	27018	118741	3972	114769	30990	87751	3972	114769	1	0	2	1	1	1	1	102	1111
1130034	6	32713252	13613	0.078871	1	8227	6	32718735	13613	0.764648	1	11855	6	32735221	32754296	13613	6	32713111	32719407	5483	22110	21969	141	16486	5624	141	21969	1	1	0	1	1	1	1	110	1111
1130034	6	32713252	13613	0.078871	1	9272851	6	32718682	13613	0.915094	1	11855	6	32735221	32754296	14072	6	32734411	32735194	5430	810	21969	21159	16539	15729	15729	21969	1	1	1	1	1	1	1	111	1111
1130034	6	32713252	13613	0.078871	1	8227	6	32718735	13613	0.764648	1	13613	6	32713111	32719407	14072	6	32734411	32735194	5483	21300	141	21159	5624	15676	141	21159	1	1	2	1	1	1	1	112	1111
